# Supplementary material for: Characterization and Investigation of Novel Benzodioxol Derivatives as Antidiabetic Agents: An In Vitro and In Vivo Study in an Animal Model
Source: Biomolecules. 2023 Oct 6;13(10):1486. doi: 10.3390/biom13101486 (PMC10604990; doi:10.3390/biom13101486)
Supplement: Supplementary file 1 [file biomolecules-13-01486-s001.zip]

Archive with 1 entries (1 files):
- biomolecules-2593454-supplementary.pdf
